# Supplementary material for: Electrical and Optical Properties of CaTi1−yFeyO3−δ Perovskite Films as Interlayers for Optoelectronic Applications
Source: Materials (Basel). 2022 Sep 21;15(19):6533. doi: 10.3390/ma15196533 (PMC9570815; doi:10.3390/ma15196533)
Supplement: Supplementary file 1 [file materials-15-06533-s001.zip]

Archive with 1 entries (1 files):
- materials-1865326-supplementary.pdf
